# Supplementary material for: The clinical utility of rapid exome sequencing in a consanguineous population
Source: Genome Med. 2023 Jun 21;15:44. doi: 10.1186/s13073-023-01192-5 (PMC10283251; doi:10.1186/s13073-023-01192-5)
Supplement: Supplementary file 1 — Additional file 1: Table S1. Detailed clinical and molecular data of the study cohort.xls [file 13073_2023_1192_MOESM1_ESM.xlsx]

## Sheet: Sheet2
Table S1
PID	Sex	Age	Consanguinity	Family history	Setting	Justification for FES	Phenotype	Result	Variant	LOF	Zygosity	ClinVar ID	HGMD	HGMD_ID	Molecular diagnosis	Clinical Utility	Category 1	Category 2	Category 3	Category 4	Notes	ACMG Secondary Findings
Pat-1000	Male	2 months	Yes	Yes	Prenatal	Decision about termination	Couple sought counseling during pregnancy for a pathogenic FARS2 variant identified in a deceased child, but another deceased child had a different phenotype (severe hypotonia) and was found heterozygous so Flash ES was requested on the couple and a stored DNA sample from the other deceased child	Pathogenic	LMOD3:NM_198271.1:exon2:c.944_945del:p.Leu315GlnfsTer10	Yes	Hom	SCV003924270	.		Nemaline myopathy 10	Management (prenatal testing), reproductive counseling (increase from 25% to 7/16)	Proceed with prenatal testing	Communicate a specific diagnostic label not suspected prior to Flash ES, explain the natural history		Reproductive counseling (adjusted from 25% to 7/16)	The couple has two lethal variants (the other being FARS2:NM_006567.5:c.431A>G:p.Tyr144Cys)
Pat-1001	Male	fetus-13 weeks	Yes	Unknown	Prenatal	Decision about termination	NIHF	Pathogenic	COL25A1:NM_001256074.2:c.1517del:p.Pro506HisfsTer25	No	Hom	SCV003924271	.		COL25A1-related fetal akinesia (not yet listed in OMIM, see text)	Prognostication (generalized muscle involvement), management (candidate for pregnancy termination), reproductive counseling (25% recurrence risk)	Avoid pregnancy termination	Communicate a specific diagnostic label not suspected prior to Flash ES, explain the potential viability of THSD1-related NIHF if aggressively managed in NICU		Reproductive counseling (25% recurrence risk)	Confirmation
Pat-1002	Male	11 months	Unknown	Unknown	PICU	Decision about management	Recurrent infections, disseminated fungal infection, encephalopathy	Pathogenic	RFXANK:NM_134440.2:c.268+1G>C	Yes	Hom	SCV003924272	CLASS=DM	CS162328	Bare lymphocyte syndrome, type II, complementation group B	Management (candidate for BMT), reproductive counseling (25% recurrence risk)	Proceed with BMT	Communicate a specific diagnostic label not suspected prior to Flash ES, explain the natural history		Reproductive counseling (25% recurrence risk)	BMT cuold not be performed because patient deteriorated quickly with septic shock
Pat-1003	Female	6 years	Yes	Unknown	PICU	Decision about BMT	Pancytopenia, invasive mucomycosis	Pathogenic	ADA2:NM_177405.1:c.724_728del: p.Ser242ProfsTer5	Yes	Hom	SCV003924273	CLASS=DM	CM122971	Vasculitis, autoinflammation, immunodeficiency, and hematologic defects syndrome	Management (candidate for BMT), reproductive counseling (25% recurrence risk)	Proceed with BMT	Communicate a specific diagnostic label not suspected prior to Flash ES, explain the natural history		Reproductive counseling (25% recurrence risk)	BMT cuold not be performed because patient deteriorated quickly with septic shock
Pat-1004	Female	6 months	Unknown	Yes	Prenatal	Decision about termination	Intractable diarrhea, mom is pregnant	Ambiguous (VUS)	DGAT1:NM_012079.5:c.1246G>A:p.Glu416Lys		Hom	SCV003924274	.			None
Pat-1005	Male	8 years	Unknown	Unknown	Inpatient	Decision about BMT	Severe anemia and thrombocytopenia	Negative
Pat-1006	Male	12 months	Yes	No	PICU	Decision about liver transplant	Acute Hepatic failure with encephalopathy triggered by viral infection	Pathogenic	SCYL1:NM_020680:exon10:c.1386+1G>T	Yes	Hom	SCV003924275	CLASS=DM	CS208064	Spinocerebellar ataxia, autosomal recessive 21	Prognostication (progressive neurodegeneration), management (not candidate for liver transplant), reproductive counseling (25% recurrence risk)	Avoid liver transplantation	Communicate a specific diagnostic label not suspected prior to Flash ES, explain the natural history		Reproductive counseling (25% recurrence risk)	Syndrome with low gamma-glutamyl-transferase cholestasis, acute liver failure, and neurodegeneration (CALFAN) is still not listed in OMIM
Pat-1007	Female	1 year	No	No	Prenatal	Decision about termination	Primary microcephaly and lissencephaly, mom is pregnant	Negative
Pat-1008, Pat-1009	Male, Female	3 years, 11 years	Yes	Yes	Prenatal	Decision about termination	Couple has five children with a NDD phenotype, mom is pregnant	Negative
Pat-1010	Male	2 months	Unknown	Unknown	PICU	Decision about liver transplant	Liver cirrhosis, cholestasis, normal kidneys	Ambiguous (VUS)	PKHD1:NM_138694:exon15:c.1145C>T:p.Ala382Val		Hom	SCV003924276	.			None
Pat-1011	Female	6 years	Unknown	Yes	PICU	Decision about management	Diarrhea, fever, acute onset cardiomyopathy	Pathogenic	TTN:NM_003319:exon166:c.64806G>A:p.Trp21602Ter	Yes	Het	SCV003924277	.		Cardiomyopathy, dilated, 1G	Management (diagnosis-specific screening), reproductive counseling (50% recurrence risk)		Communicate a specific diagnostic label not suspected prior to Flash ES, explain the natural history		Testing of additional family members, screening for cardiac involvement	Dominant
Pat-1012	Female	15 days	Unknown	Unknown	PICU	Decision about management	Septic shock along with persistant lactic acidosis, pancytopenia, and cerebral bleeding	Negative
Pat-1013	Male	3 years	Unknown	Unknown	PICU	Decision about management	Gram positive septic shock, suspected HLH	Pathogenic	SH2D1A:NM_001114937:exon1:c.23A>C:p.His8Pro	No	Hemi	SCV003924278	CLASS=DM	CM210683	Lymphoproliferative syndrome, X-linked, 1	Management (candidate for BMT), recurrence risk (50% recurrence risk for male offspring)	Proceed with BMT	Communicate a specific diagnostic label not suspected prior to Flash ES, explain the natural history		Reproductive counseling (50% recurrence risk for male offspring)	X-linked, BMT not performed because patient deteriorated quickly
Pat-1014	Male	9 years	Unknown	Unknown	PICU	Decision about management	Influenza and pseudomonas pneumonia, myopathy, extensive interstitial lung diseases with bronchiectasis.	Negative
Pat-1015	Male	8 years	Unknown	Unknown	PICU	Decision about management	Encephalopathy, MRI suggestive of thiamine- biotin responsive basal ganglia disease.	Negative
Pat-1016	Female	4 years	Yes	Yes	PICU	Decision about BMT	Severe pneumonia complicated by pneumothorax and multiple cystic lung leisures, suspected HLH	Negative
Pat-1017	Male	13 months	Unknown	Unknown	PICU	Decision about management	Recurrent severe bronchioloitis requiring PICU admissions	Negative
Pat-1018	Male	13 months	Unknown	Unknown	PICU	Decision about DNR	Multiple congenital anomalies (laryngeal cleft, coloboma, PDA, right renal hypoplasia), epilepsy, skin rash	Ambiguous (VUS)	DCHS2:NM_001142552:exon8:c.4025_4026insA:p.Met1343TyrfsTer44		Hom	SCV003924279	.			None
Pat-1019	Female	4 months	Unknown	Unknown	PICU	Decision about management	Strept meningitis with neurological manifestations.	Negative
Pat-1020	Male	5 months	Unknown	Unknown	PICU	Decision about management	Strept B meningitis despite vaccination, suspected immunodeficiency	Negative
Pat-1021	Male	fetus-15 weeks	Yes	Yes	Prenatal	Decision about termination	Two children with NDD and autism, one of whom also has oculocutaneous albinism	Ambiguous (VUS) and Pathogenic	ZDHHC15:NM_001146256:exon4:c.421A>G:p.Met141Val and TYR:NM_000372:exon4:c.1322delC:p.Ser441TyrfsTer44	Yes	Hemi; Hom	SCV003924280; SCV003924281	CLASS=DM	CD167030	Albinism oculocutaneous	Management (prenatal testing), reproductive counseling (50% recurrence risk in male offspring and 25% in all offspring)	Proceed with prenatal diagnosis	Communicate a specific diagnostic label not suspected prior to Flash ES		Reproductive counseling (adjust recurrence risk to account for both AR and XLR conditions)	Multiple molecular diagnoses, first confirmation
Pat-1022	Female	17 months	Yes	No	PICU	Decision about management	Septic shock	Negative
Pat-1023	Female	15 years	Unknown	Unknown	Outpatient	Decision about liver transplant	Liver cirrhosis, suspected Wilson disease (low ceruloplasmin, high urine copper, Kayser-Fleischer ring)	Pathogenic	ATP7B:NM_001005918:exon17:c.3574delC:p.Gln1192ArgfsTer6	Yes	Hom	SCV003924282	CLASS=DM	CD004379	Wilson disease	Management (candidate for liver transplant), reproductive counseling (25% recurrence risk)	Proceed with liver transplant			Reproductive counseling (25% recurrence risk)
Pat-1024	Female	1 year	No	No	Prenatal	Decision about termination	Severe epileptic encephalopathy, profound GDD, progressive microcephaly, mom is pregnant	Negative
Pat-1025	Female	5 years	Unknown	Unknown	Outpatient	Decision about BMT	Severe aplastic anemia	Pathogenic	MYSM1:NM_001085487:exon7:c.412C>T:p.Arg138Ter	Yes	Hom	SCV003924283	.		Bone marrow failure syndrome 4	Management (candidate for BMT), reproductive counseling (25% recurrence risk)	Proceed with BMT, successful outcome	Communicate a specific diagnostic label not suspected prior to Flash ES, explain the natural history		Reproductive counseling (50% recurrence risk for male offspring)	Successful BMT
Pat-1026	Female	6 years	Unknown	Unknown	PICU	Decision about management	2 weeks history of vomiting, headaches, severe hypokalemia, severe hypertension, suspected Bartter syndrome versus hyperaldosteronism	Negative
Pat-1027	Female	3 weeks	Yes	No	PICU	Decision about BMT	IUGR, pancytopenia, gram positive sepsis, suspected HLH	Ambiguous (VUS)	AK2:NM_001199199:exon1:c.79G>C; p.Gly27Arg	No	Hom	SCV003924284	CLASS=DM	CM1824205		None
Pat-1028	Female	7 years	Yes	Yes	PICU	Decision about BMT	Severe HLH	Pathogenic	RAB27A:NM_004580:exon4:c.244C>T:p.Arg82Cys	No	Hom	SCV003924285	CLASS=DM	CM1929349	Griscelli syndrome, type 2	Management (candidate for BMT), reproductive counseling (25% recurrence risk)	Proceed with BMT	Communicate a specific diagnostic label not suspected prior to Flash ES, explain the natural history		Reproductive counseling (50% recurrence risk for male offspring)	BMT could not performed because patient's condition deteriorated quickly
Pat-1029	Male	1 year	Unknown	Unknown	PICU	Decision about management	Septic shock, history of episodic fever and anemia in the prior 6m	Pathogenic	SMARCD2:NM_001098426:exon11:c.1429C>T:p.Arg477Ter	Yes	Hom	SCV003924286	CLASS=DM	CM2123486	Specific granule deficiency 2	Management (candidate for BMT), reproductive counseling (25% recurrence risk)	Proceed with BMT	Communicate a specific diagnostic label not suspected prior to Flash ES, explain the natural history		Reproductive counseling (25% recurrence risk)	BMT could not performed because patient's condition deteriorated quickly
Pat-1030	Female	4 months	Unknown	No	Inpatient	Decision about management	Double malignancy (neuroblastoma and AML)	Negative
Pat-1031	Female	19 years	Unknown	No	Inpatient	Decision about BMT	Aplastic anemia, anxiety disorder	Negative
Pat-1032	Female	16 years	No	No	Inpatient	Decision about BMT	Aplastic anemia	Negative
Pat-1033	Male	8 years	No	No	Inpatient	Decision about BMT	Aplastic anemia	Negative
Pat-1034	Male	6 years	Yes	No	PICU	Decision about management	Febrile illness that deteriorated rapidly into severe ARDS and multioragan failure, severe leukocytosis (200,000) and hyperesinophilia (36%)	Negative
Pat-1035	Female	4 years	Yes	No	PICU	Decision about management	Acute encephalitis with diffuse inflammotory demylination on MRI	Negative
Pat-1036	Female	19 years	Unknown	Yes	Inpatient	Decision about liver transplant	Liver cirrhosis	Ambiguous (VUS)	KIF12:NM_138424:exon5:c.290A>G:p.His97Arg		Hom	SCV003924287	CLASS=DM?	CM2026784		None
Pat-1037	Female	15 years	Unknown	Unknown	MICU	Decision about management	Suspected acute intermittent porphyria	Pathogenic	HMBS:NM_001258208:exon12:c.706-2A>T	Yes	Het	SCV003924288	CLASS=DM	CS197592	Porphyria, acute intermittent, nonerythroid variant	Management (disease-specific treatment), reproductive counseling (50% recurrence risk)	Administration of intravenous heme, successful outcome			Reproductive counseling (50% recurrence risk)
Pat-1038	Male	6 months	Yes	No	PICU	Decision about liver transplant	Acute liver failure, normal GGT cholestasis	Pathogenic	AKR1D1:NM_001190906:exon2:c.148C>T:p.Arg50Ter	Yes	Hom	SCV003924289	CLASS=DM	CM097184	Bile acid synthesis defect, congenital, 2	Management (disease-specific treatment, not candidate for liver transplant), reproductive counseling (25% recurrence risk)	Avoid liver transplantation, administration of chenodeoxycholic acid			Reproductive counseling (25% recurrence risk)	Patient died of hemorrhage complications before disease-specific therapy could be initiated
Pat-1039	Female	7 years	Unknown	Yes	PICU	Decision about BMT	Thrombocytopenia, immune hemolytic anemia, low IgA and IgM, recurrent infections	Likely pathogenic	GALE:NM_001127621:exon3:c.151C>T:p.Arg51Trp	No	Hom	SCV003924290	CLASS=DM	CM1620328	GALE-related thrombocytopenia (not yet listed in OMIM, see text)	Management (candidate for BMT), reproductive counseling (25% recurrence risk)	Proceed with BMT	Communicate a specific diagnostic label not suspected prior to Flash ES, explain the natural history	Order galactose level	Reproductive counseling (25% recurrence risk)	First confirmation, phenotypic expansion
Pat-1040	Male	25 years	Unknown	No	Inpatient	Decision about liver transplant	Unexplained hypersplenism, renal failure, severe aortic regurgitation, liver fibrosis	Negative
Pat-1041	Male	13 months	Unknown	Unknown	PICU	Decision about management	Recurrent infections, autoimmune hemolytic anemia, CMV pneumonitis	Negative
Pat-1042	Male	5 months	No	Unknown	PICU	Decision about management	Unexplained diarrhea, metabolic acidosis, significant FTT, electrolytes disturbances, TPN requirement	Pathogenic	EPCAM:NM_002354:exon5:c.499dupC:p.Gln167ProfsTer21	Yes	Hom	SCV003924291	CLASS=DM	CM167447	Diarrhea 5, with tufting enteropathy, congenital	Prognostication (life-long disease), management (avoid intestinal biopsy, plan lifelong TPN), reproductive counseling (25% recurrence risk)	Avoid intestinal biopsy	Communicate a specific diagnostic label not suspected prior to Flash ES, explain the natural history		Reproductive counseling (25% recurrence risk)
Pat-1043	Male	5 months	Yes	No	Outpatient	Decision about BMT	Recurrent infections, suspected SCID	Pathogenic	JAK3: NM_000215.3:exon2:c.115dupC:p.Gln39ProfsTer13	Yes	Hom	SCV003924292	CLASS=DM	CM1619058	SCID, autosomal recessive, T-negative/B-positive type	Management (candidate for BMT), reproductive counseling (25% recurrence risk)	Proceed with BMT	Communicate a specific diagnostic label not suspected prior to Flash ES, explain the natural history		Reproductive counseling (25% recurrence risk)	Successful BMT
Pat-1044	Male	11 days	Yes	No	PICU	Decision about management	Ambiguous genitalia, electrolyte disturbances, microcephaly, microphathlmia, facial dysmorphism, PDA	Ambiguous (VUS)	DPH1:NM_001383.6:exon4:c.400+5G>T	Yes	Hom	SCV003924293	.			None
Pat-1045	Male	15 months	Yes	No	PICU	Decision about DNR	Myxoma, GDD, facial dysmorphism, white matter abnormalities, high lactic acid, echogenic liver	Pathogenic	ETFB:NM_001014763:exon2:c.547C>T:p.Pro183Ser	Yes	Hom	SCV003924294	.		Glutaric acidemia IIB	Management (disease-directed investigation with urine organic acid and acylglycine profile showing severe Ethylmalonic aciduria and elevated isobuturylglycine and isovalerylglycine), reproductive counseling (25% recurrence risk)		Communicate a specific diagnostic label not suspected prior to Flash ES, explain the natural history	Urine organic acid and acylglycine profile showing severe ethylmalonic aciduria and elevated isobuturylglycine and isovalerylglycine	Reproductive counseling (25% recurrence risk)	This variant was in cis with the variant that was initially picked by ES ETFB:NM_001014763:exon2:c.547C>T:p.Pro183Ser
Pat-1046	Female	6 days	No	Unknown	NICU	Decision about management	Extreme prematurity, DIC	Negative
Pat-1047	Male	14 months	Yes	No	PICU	Decision about management	Recurrent metabolic crises, very high lactate, recent regression.	Pathogenic	SLC25A42:NM_001321544:exon8:c.871A>G:p.Asn291Asp	No	Hom	SCV003924295	CLASS=DM	CM160720	Metabolic crises, recurrent, with variable encephalomyopathic features and neurologic regression	Prognostication (once regression ensues, it is irreversible), management (palliative care), reproductive counseling (25% recurrence risk)		Communicate a specific diagnostic label not suspected prior to Flash ES, explain the natural history		Reproductive counseling (25% recurrence risk)	A wide spectrum of phenotypes
Pat-1048	Female	11 years	No	Unknown	Inpatient	Decision about liver transplant	Decompensated liver disease with unidentified etiology planned for liver transplant.	Negative
Pat-1049	Male	3 days	Yes	Unknown	NICU	Decision about management	Microcephaly, congenital heart disease, ascites with imaging suggestive of in utero bowel perforation and meconium peritonitis, butterfly vertebrae	Negative
Pat-1050	Male	6 years	Unknown	Unknown	Inpatient	Decision about BMT	Hypoplastic anemia, transfusion dependent	Pathogenic	MYSM1:NM_001085487:exon8:c.1168G>T:p.Glu390Ter	Yes	Hom	SCV003924296	CLASS=DM?	CM1311831	Bone marrow failure syndrome 4	Management (candidate for BMT), reproductive counseling (25% recurrence risk)	Proceed with BMT, successful outcome	Communicate a specific diagnostic label not suspected prior to Flash ES, explain the natural history		Reproductive counseling (25% recurrence risk)	Successful BMT from sibling 5191708 who tested heterozygous
Pat-1051	Male	13 years	Unknown	Unknown	Inpatient	Decision about management	Refractory leukemia, suspected premature aging	Negative
Pat-1052	Female	9 years	Unknown	Yes	Outpatient	Decision about BMT	Sibling 5309398 has leukemia and suspected Fanconi anemia, this is the potential donor so Fanconi anemia needs to be ruled out molecularly (not possible clinically due to WSS features)	Likely pathogenic and Pathogenic	BRCA2:NM_000059:exon19:c.8452G>T:p.Val2818Phe and DCAF17:NM_001164821:exon4:c.436delC: p.Ala147HisfsTer9	No/Yes	Hom; Hom	SCV003924297; SCV003924298	CLASS=DM?	CM2035138	Fanconi anemia, complementation group D1; Woodhouse-Sakati syndrome. Dual diagnosis	Management (rule out as a BMT donor, diagnosis-specific screening), reproductive counseling (25% recurrence risk)	Rule out as a BMT donor to sibling, screening for features of Woodhouse-Sataki syndrome Fanconi anemia	Communicate a specific diagnostic label not suspected prior to Flash ES, explain the natural history		Monitor for complications of Woodhouse-Sakati syndrome and Fanconi anemia, reproductive counseling (recurrence risk adjusted from 25% to 7/16)	Dual molecular diagnosis
Pat-1053	Male	6 days	No	Unknown	NICU	Decision about DNR	Inflant with severe dysplasia and failure of extubation.	Pathogenic	FGFR3:NM_000142:exon9:c.1138G>A:p.Gly380Arg	No	Hom	SCV003924299	CLASS=DM	CM1931130	Camptodactyly, Tall Stature, and Hearing Loss Syndrome; CATSHLS / Autosomal Recessive Achondroplasia.	Management (palliative care), reproductive counseling (only 25% probability of a healthy child)	Institute palliative care			Reproductive counseling (25% probability of a normal child)	Homozygous dominant variant
Pat-1054	Male	3 years	Yes	Unknown	Outpatient	Decision about BMT	Suspected dyskeratosis congenita	Likely pathogenic	RTEL1:NM_001283009.2:c.3271_3273delGAC:p.Asp1091del	Yes	Het	SCV003924300	CLASS=DM?	CM1713152	Dyskeratosis congenita	Management (candidate for BMT), reproductive counseling (50% recurrence risk)	Proceed with BMT			Testing of parents	BMT performed but patient succumbed to post-BMT infection
Pat-1055	Male	2 years	Unknown	Unknown	Outpatient	Decision about BMT	Healthy potential donor of his sibling Pat-1192 with unexplained pancytopenia requiring urgent BMT	Pathogenic	ATM:NM_000051:exon5:c.381delA:p.Val128Ter	Yes	Hom	SCV003924301	CLASS=DM	CD991593	Ataxia-telangiectasia	Management (not suitable as a BMT donor, diagnosis-specific screening), reproductive counseling (25% recurrence risk)	Rule out as a BMT donor to sibling, screening for features of ataxia-telangiectasia	Communicate a specific diagnostic label not suspected prior to Flash ES, explain the natural history	Request AFP	Monitor for complications of ataxia-telangiectasia), reproductive counseling (25% recurrence risk)	Unique indication
Pat-1056	Female	12 years	Yes	No	Outpatient	Decision about BMT	Bone marrow failure	Negative													Flash ES missed the causal variant ERCC6L2:NM_020207.4:c.3773_3774del:p.Met1258ThrfsTer29
Pat-1057	Male	4 weeks	Yes	No	Inpatient	Decision about liver transplant	Acute liver failure with history of cholestasis.	Pathogenic	GALT:NM_001258332:exon6:c.364C>T:p.Arg122Cys	No	Hom	SCV003924302	CLASS=DM	CM994057	Galactosemia	Management (not candidate for liver transplant, diagnosis-specific therapy), reproductive counseling (25% recurrence risk)	Avoid liver transplant, initiate dietary management, successful outcome	Communicate a specific diagnostic label not suspected prior to Flash ES, explain the natural history	Request GALT activity	Monitor for complications of galactosemia, reproductive counseling (25% recurrence risk)	Complete resolution of symptoms
Pat-1058	Female	5 months	Yes	No	PICU	Decision about DNR	Infantile spasm, GDD, FTT, electrolyte imbalance (low Mg, Ca and PO4) on induced comma to controll seizure	Pathogenic	OSTM1:NM_014028:exon2:c.415_416del:p.Gln140GlufsTer11	Yes	Hom	SCV003924303	CLASS=DM	CD041186	Osteopetrosis, autosomal recessive 5	Management (palliative care), reproductive counseling (25% recurrence risk)	Avoid BMT, institue palliative care	Explain the natural history		Reproductive counseling (25% recurrence risk)	Clinical images
Pat-1059	Female	4 years	Yes	Unknown	Inpatient	Decision about management	Atypical juvenile dermatomyositis, CK >4,000	Negative
Pat-1060	Male	1 month	Yes	Unknown	PICU	Decision about DNR	Polycystic kidney disease, bilateral synpolydactyly, sepsis	Pathogenic and Ambiguous (VUS)	RAG1:NM_000448:exon2:c.554delG: p.Lys186SerfsTer15 and TXNDC15:NM_001350735:exon3:c.499C>T:p.Arg167Trp	Yes	Hom; Hom	SCV003924304; SCV003924305	CLASS=DM	CD162321	Severe combined immunodeficiency, B cell-negative	Management (not candidate for BMT), reproductive counseling (25% recurrence risk)	Avoid BMT, screen for other features of ciliopathies	Communicate a specific diagnostic label not suspected prior to Flash ES, explain the natural history		Reproductive counseling (adjust from 25% to 7/16)	Independent confirmation
Pat-1061	Female	10 years	Yes	No	Outpatient	Decision about BMT	8 years old girl with CGD with urgent need of a molecular dx prior to her BMT	Negative
Pat-1062	Male	6 weeks	Yes	Yes	PICU	Decision about DNR	Sepsis and adrenal calcification	Pathogenic	LIPA:NM_000235:exon4:c.260G>T:p.Gly87Val	No	Hom	SCV003924306	CLASS=DM	CM2118955	Wolman disease	Management (diagnosis-specific treatment), reproductive counseling (25% recurrence risk)	Proceed with enzyme-replacement therapy			Reproductive counseling (25% recurrence risk)	ERT
Pat-1063	Female	12 years	No	Unknown	Inpatient	Decision about management	Mysterious rheumatological illness that overlaps with systemic juvenile rheumatoid arthritis and SLE	Negative
Pat-1064	Female	10 months	Yes	Unknown	PICU	Decision about liver transplant	Acute fulminant liver failure	Pathogenic	MPV17:NM_002437:exon4:c.279+1G>T	Yes	Hom	SCV003924307	CLASS=DM	CS127693	Mitochondrial DNA depletion syndrome 6 (hepatocerebral type)	Management (not candidate for liver transplant), reproductive counseling (25% recurrence risk)	Avoid liver transplantation, institute palliative care	Communicate a specific diagnostic label not suspected prior to Flash ES, explain the natural history		Reproductive counseling (25% recurrence risk)
Pat-1065	Female	14 days	Yes	Unknown	PICU	Decision about management	Severe lactic acidosis, dysmorphism, encephalopathy, epilepsy, cardiomyopathy	Pathogenic	PDHB:NM_000925:exon1:c.1A>G:p.?	Yes	Hom	SCV003924308	CLASS=DM	HM080040	Pyruvate dehydrogenase E1-beta deficiency	Management (palliative care), reproductive counseling (25% recurrence risk)	Institute palliative care	Communicate a specific diagnostic label not suspected prior to Flash ES, explain the natural history		Reproductive counseling (25% recurrence risk)	Patient passed away less than 24hrs later
Pat-1066	Male	12 years	Yes	Yes	Prenatal	Decision about termination	Short stature, global developmental delay, dysmorphism, congenital heart disease , PUJ obstruction, partial agenesis of corpus callosum, mom is pregnant	Negative
Pat-1067	Female	5 months	Yes	Yes	PICU	Decision about BMT	HLH	Likely pathogenic	RAG2:NM_00536:exon2:c.110C>T:p.Pro37Leu	No	Hom	SCV003924309	CLASS=DM	CM1928248	Severe combined immunodeficiency, B cell-negative	Management (candidate for BMT), reproductive counseling (25% recurrence risk)	Proceed with BMT	Communicate a specific diagnostic label not suspected prior to Flash ES, explain the natural history		Reproductive counseling (25% recurrence risk)	Died post-BMT
Pat-1068	Male	7 months	Yes	Unknown	PICU	Decision about BMT	H. flu meningitis, sister with RAG1-related PID	Negative
Pat-1069	Female	3 months	No	Yes	Inpatient	Decision about BMT	Severe congenital neutropenia, twin died at age 10d of sepsis	Pathogenic	ELANE:NM_001972:exon5:c.640G>A:p.Gly214Arg	No	Het de novo	SCV003924310	CLASS=DM	CM213178	Neutropenia, severe congenital.	Management (candidate for BMT), reproductive counseling (minimal recurrence risk)	Proceed with BMT	Communicate a specific diagnostic label not suspected prior to Flash ES, explain the natural history			Dominant
Pat-1070	Female	19 years	Unknown	Unknown	Inpatient	Decision about management	Progressive encephalopathy, extensive white matter changes in brain and spine	Negative													Encephalomyelitis is the most likely diagnosis
Pat-1071	Male	5 months	Yes	No	Unknown	Decision about liver transplant	Unexplained liver failure.	Negative
Pat-1072	Male	11 months	Yes	No	PICU	Decision about liver transplant	High GGT cholestasis, end stage renal disease, echogenic kidneys	Likely pathogenic	ANKS6:NM_173551:exon11:c.2142G>T:p.Lys714Asn	Yes	Hom	SCV003924311	CLASS=DM	CM1514718	Nephronophthisis, 16	Management (not a candidate for liver transplant), reproductive counseling (25% recurrence risk)	Avoid liver transplantation, screen for other features of ciliopathies	Communicate a specific diagnostic label not suspected prior to Flash ES, explain the natural history		Reproductive counseling (25% recurrence risk)	Clinical images; died of sepsis
Pat-1073	Female	5 months	Yes	No	PICU	Decision about liver transplant	Biliary atresia, high GGT cholestasis	Negative
Pat-1074	Male	6 months	Yes	No	Outpatient	Decision about BMT	Suspected SCID	Pathogenic	ZAP70:NM_001079:exon4:c.492delC p.His165ThrfsTer4	Yes	Hom	SCV003924312	.		Immunodeficiency, 48	Management (candidate for BMT), reproductive counseling (25% recurrence risk)	Proceed with BMT, successful outcome			Reproductive counseling (25% recurrence risk)	Successful BMT
Pat-1075	Male	2 months	No	Unknown	PICU	Decision about DNR	Intractable epilepsy, white matter changes on MRI	Pathogenic	PEX5:NM_001351132.2:c.1578T>G;p.Asn526Lys	No	Hom	SCV003924313	CLASS=DM	CM951093	Peroxisome Biogenesis Disorder, 2A (Zellweger)	Management (palliative care), reproductive counseling (25% recurrence risk)	Institute palliative care	Communicate a specific diagnostic label not suspected prior to Flash ES, explain the natural history		Reproductive counseling (25% recurrence risk)
Pat-1076	Female	5 weeks	Yes	No	PICU	Decision about management	Hyperinsulinism, diazoxide unresponsive.	likely pathogenic	KCNJ11:NM_000525:exon1:c.112A>G:p.Lys38Glu	No	Hom	SCV003924314	CLASS=DM	CM1811852	Hyperinsulinemic hypoglycemia, familial, AR	Management (diagnosis-specific treatment), reproductive counseling (25% recurrence risk)	Proceed with pancreatectomy	Communicate a specific diagnostic label not suspected prior to Flash ES, explain the natural history		Reproductive counseling (25% recurrence risk)	Doing well after pancreatectomy
Pat-1077	Male	13 years	No	Yes	PICU	Decision about management	Unusually severe Crohn disease with nectrotizing colitis	Negative
Pat-1078	Male	21 months	Yes	No	PICU	Decision about DNR	Failure to thrive, GDD, hypotonia, severe epilepsy, hearing loss, facial dysmorphism	Pathogenic	ACOX1: NM_007292:exon12:c.1728+1G>A	Yes	Hom	SCV003924315	.		Peroxisomal acyl-CoA oxidase deficiency	Management (palliative care), reproductive counseling (25% recurrence risk)	Institute palliative care	Communicate a specific diagnostic label not suspected prior to Flash ES, explain the natural history		Reproductive counseling (25% recurrence risk)
Pat-1079	Female	8 months	No	No	Inpatient	Decision about liver transplant	Sclerosing cholangitis	Negative
Pat-1080	Female	5 years	Yes	Yes	Inpatient	Decision about BMT	HLH	Ambiguous (VUS)	RAG2:NM_000536:exon2:c.110C>T:p.Pro37Leu		Hom	SCV003924309				None
Pat-1081	Male	4 months	No	Unknown	PICU	Decision about DNR	TOF, recurrent non-aspiration chest infections, hemimegalencephaly, recurrent stridor, facial dysmorphism, joint laxity	Negative
Pat-1082	Male	5 weeks	No	Yes	PICU	Decision about liver transplant	Acute liver failure	Negative
Pat-1083	Male	5 months	Yes	No	PICU	Decision about BMT	Partially treated meningitis, suspected SCID	Pathogenic	RAG1:NM_000448.3:exon2:c.2210G>A:p.Arg737His	No	Hom	SCV003924316	CLASS=DM	CM981696	Severe combined immunodeficiency, B cell-negative	Management (candidate for BMT), reproductive counseling (25% recurrence risk)	Proceed with BMT	Communicate a specific diagnostic label not suspected prior to Flash ES, explain the natural history		Reproductive counseling (25% recurrence risk)	Patient deteriorated quickly and died before BMT could be attempted
Pat-1084	Female	6 months	Yes	Yes	PICU	Decision about liver transplant	Liver failure with high GGT cholestasis	Negative
Pat-1085	Female	18 months	Yes	No	Inpatient	Decision about management	Recurrent fever, hypogammaglobulinemia, jaundice, hepatitis, high AFP, arthritis, microcephalic failure to thrive	Pathogenic	C8B:NM_000066:exon9:c.1282C>T:p.Arg428Ter	Yes	Hom	SCV003924317	CLASS=DM	CM930076	C8 deficiency, type II	Management (diagnosis-specific screening and prophylaxis), reproductive counseling (25% recurrence risk)	Screen for features of C8B deficiency, initiate prophylaxis	Communicate a specific diagnostic label not suspected prior to Flash ES, explain the natural history		Reproductive counseling (25% recurrence risk)	Extremely rare, phenotypic expansion
Pat-1086	Female	3 years	Yes	Yes	PICU	Decision about management	HLH.	Negative
Pat-1087	Male	1 month	Yes	No	PICU	Decision about BMT	Suspected SCID	Likely Pathogenic	AK2:NM_001319142:exon5:c.398G>C:p.Arg133Pro	No	Hom	SCV003924318	CLASS=DM	CM225776	Reticular dysgenesis	Management (candidate for BMT), reproductive counseling (25% recurrence risk)	Proceed with BMT	Communicate a specific diagnostic label not suspected prior to Flash ES, explain the natural history		Reproductive counseling (25% recurrence risk)	BMT not done because of CMV meningoencephalitis	BRCA1:NM_007297.4:exon9:c.1820delA:p.Lys607SerfsTer47
Pat-1088	Male	2 years 11 months	Yes	No	Inpatient	Decision about BMT	Pancytopenia, myelodysplastic syndrome on BM biopsy, 5% blasts in peripheral blood, mild developmental delay, abnormal skin pigmentation, intestinal obstructions	Ambiguous (VUS)	TCN2:NM_001184726:exon1:c.64+4A>T		Hom	SCV003924319	CLASS=DM	CS1710015	Transcobalamin II deficiency	Management (diagnosis-specific treatment), reproductive counseling (25% recurrence risk)	Administer hydroxycobalamin injections , successful outcome				Complete resolution of symptoms, treatment-based reclassification
Pat-1089	Male	2 years 11 months	Yes	Unknown	Unknown	Decision about BMT	Severe autoimmune enteropathy, immune thrombocytopenia, and arthritis.	Negative
Pat-1090	Female	5 years	Yes	No	Inpatient	Decision about BMT	Microcephaly, GDD, epilepsy, recent diagnosis of EBV-related lymphoma, profound CD3 lymphopenia (CD3 279) with low naive T cell proportion (6-9%), and reactivation of HSV skin lesions and genital warts a month ago.	Pathogenic	DIAPH1:NM_001079812:exon15:c.2305C>T:p.Gln769Ter	Yes	Hom	SCV003924320	CLASS=DM	CM150728	Seizures, cortical blindness, microcephaly syndrome	Reproductive counseling (25% recurrence risk)		Communicate a specific diagnostic label not suspected prior to Flash ES, explain the natural history		Reproductive counseling (25% recurrence risk)	?Dual diagnosis
Pat-1091	Female	2 weeks	Yes	Yes	PICU	Decision about management	Neonatal diabetes, complex congenital heart disease, persistent candidiasis	Negative
Pat-1092	Female	10 months	Unknown	No	Outpatient	Decision about sex assignment	Ambiguous genitalia	Negative
Pat-1093	Male	8 years	Unknown	No	Inpatient	Decision about BMT	Aplastic anemia and AML refractory to chemotherapy.	Negative
Pat-1094	Male	7 months	No	Yes	Inpatient	Decision about BMT	Suspected SCID	Pathogenic and Pathogenic	JAK3:NM_000215:exon3:c.307C>T:p.Arg103Cys and JAK3:NM_000215:exon6:c.678_679del:p.Cys227ProfsTer49	Yes	Het and Het	SCV003924321; SCV003924322	CLASS=DM	CM2035447	SCID, autosomal recessive, T-negative/B-positive type	Management (candidate for BMT), reproductive counseling (25% recurrence risk)	Proceed with BMT, successful outcome	Communicate a specific diagnostic label not suspected prior to Flash ES, explain the natural history		Reproductive counseling (25% recurrence risk)	Successful BMT, compound het
Pat-1095	Female	1 month	Yes	No	PICU	Decision about DNR	Fulminant encephalitis	Negative
Pat-1096	Female	7 months	Yes	No	Inpatient	Decision about liver transplant	Liver failure with normal GGT cholestasis	Negative
Pat-1097	Female	2 years	Unknown	No	Unknown	Decision about BMT	AML and suspected bone marrow failure syndrome	Negative
Pat-1098	Male	2 years	Yes	No	Inpatient	Decision about management	Complex CHD s/p heart transplant, unexplained hemolytic anemia requiring repeated transfusion	Pathogenic	G6PD:NM_000402:exon6:c.653C>T:p.Ser218Phe	No	Hemi	SCV003924323	CLASS=DM	CM168759	Anemia, Nonspherocytic hemolytic, due to G6PD Deficiency	Management (diagnosis-specific guidelines of drugs to avoid), reproductive counseling (50% recurrence risk in male offspring)	Avoid hemolytic triggers of G6PD, successful outcome	Communicate a specific diagnostic label not suspected prior to Flash ES, explain the natural history		Reproductive counseling (50% recurrence risk in male offspring)	Equivocal G6PD readings caused by recent transfusions
Pat-1099	Female	4 months	Yes	No	Outpatient	Decision about BMT	Microcephalic FTT, developmental regression, pancytopenia, osteopetrosis	Pathogenic	OSTM1:NM_014028:exon2:c.415_416del: p.Gln140GlufsTer11	Yes	Hom	SCV003924303	CLASS=DM	CD041186	Osteopetrosis, autosomal recessive 5	Management (not candidate for BMT), reproductive counseling (25% recurrence risk)	Avoid BMT, institute palliative care			Reproductive counseling (25% recurrence risk)
Pat-1100	Male	7 months	Yes	Yes	PICU	Decision about management	Intractable epilepsy	Negative
Pat-1101	Female	2 years	Yes	No	Inpatient	Decision about liver transplant	Liver cirrhosis, high GGT cholestasis	Likely pathogenic	ABCB4:NM_000443:exon23:c.2906G>A:p.Arg969His	No	Hom	SCV003924324	CLASS=DM	CM1618631	Cholestasis, progressive familial intrahepatic 3	Management (candidate for liver transplant), reproductive counseling (25% recurrence risk)	Proceed with liver transplantation, successful outcome	Communicate a specific diagnostic label not suspected prior to Flash ES, explain the natural history		Reproductive counseling (25% recurrence risk)	Successful liver transplant
Pat-1102	Female	7 years	Yes	No	Inpatient	Decision about liver transplant	Acute liver failure	Negative
Pat-1103	Female	16 years	No	No	PICU	Decision about management	HLH	Failed
Pat-1104	Male	4 months	No	No	PICU	Decision about DNR	Severe hypotonia, pneumonia requiring intubation	Pathogenic	ACTA1:NM_001100:exon4:c.593G>A:p.Arg198His	No	Het	SCV003924325	CLASS=DM	CM034505	Myopathy, actin, congenital, with cores	Management (palliative care), reproductive counseling (minimal recurrence risk in parents)	Institute palliative care	Communicate a specific diagnostic label not suspected prior to Flash ES, explain the natural history		Reproductive counseling (minimal recurrence risk)	Dominant
Pat-1105	Male	8 weeks	Yes	No	PICU	Decision about DNR	Bilateral choanal atresia, congenital heart disease, cholestatic jaundice, bilateral undescended testes, hypospadias, facial dysmorphism	Negative
Pat-1106	Male	14 months	Yes	No	PICU	Decision about management	Hyperammonemia, encephalopathy, high glutamine	Likely pathogenic	SLC25A15:NM_014252.4:c.-69-41_55+58del	Yes	Hom	SCV003924326	.		Hyperornithinemia-hyperammonemia-homocitrullinemia syndrome	Management (diagnosis-specific therapy), reproductive counseling (25% recurrence risk)	Dietary management, successful outcome	Communicate a specific diagnostic label not suspected prior to Flash ES, explain the natural history		Monitor for complications, reproductive counseling (25% recurrence risk)	Complete resolution
Pat-1107	Male	2 months	No	No	Inpatient	Decision about liver transplant	Cholestasis, fulminant livery failure, elevated lactic acid	Negative
Pat-1108	Female	10 months	Yes	No	PICU	Decision about DNR	Bilateral hydronephrosis, brain atrophy, hypotonia, congenital heart disease, dysmorphism, ventilatory support	Negative													Flash ES missed the causal variant SON(NM_138927.4):c.3144del (p.Met1049Ter), which was subsequently identified by Novaseq
Pat-1109	Female	11 years	No	No	Inpatient	Decision about management	Suspected bone marrow failure syndrome	Negative
Pat-1110	Male	5 months	Yes	Yes	Inpatient	Decision about BMT	HLH	Pathogenic	STXBP2:NM_001127396:exon16:c.1421C>T:p.Pro474Leu	No	Hom	SCV003924327	CLASS=DM	CM930190	Hemophagocytic lymphohistiocytosis, familial, 5, with or without microvillus inclusion disease	Management (candidate for BMT), reproductive counseling (25% recurrence risk)	Proceed with BMT, successful outcome	Communicate a specific diagnostic label not suspected prior to Flash ES, explain the natural history		Reproductive counseling (25% recurrence risk)	Successful BMT
Pat-1111	Female	2.5 years	No	No	Outpatient	Decision about management	Extremely high IgE and eosinophil levels, serious protein loss through the skin	Negative
Pat-1112	Female	13 years	Yes	Yes	PICU	Decision about liver transplant	Recurrent cholestasis, hepatic choma	Ambiguous (VUS)	ATP8B1:NM_005603:exon19:c.2164G>C:p.Ala722Pro		Hom	SCV003924328	.			None
Pat-1113	Female	5 months	Yes	Yes	Inpatient	Decision about liver transplant	Liver failure, failure to thrive, hypotonia	Pathogenic	MPV17:NM_002437:exon4:c.279+1G>T	Yes	Hom	SCV003924307	CLASS=DM	CS127693	Mitochondrial DNA depletion syndrome 6 (hepatocerebral type)	Management (not candidate for liver transplant), reproductive counseling (25% recurrence risk)	Avoid liver transplantation, institute palliative care	Communicate a specific diagnostic label not suspected prior to Flash ES, explain the natural history		Reproductive counseling (25% recurrence risk)
Pat-1114	Female	8 years	Unknown	Yes	Inpatient	Decision about liver transplant	Acute liver failure	Pathogenic	ATP7B:NM_001005918:exon17:c.3574delC:p.Gln1192ArgfsTer6	Yes	Hom	SCV003924282	CLASS=DM	CD004379	Wilson disease	Management (candidate for liver transplant), reproductive counseling (25% recurrence risk)	Proceed with liver tansplantation, successful outcome	Communicate a specific diagnostic label not suspected prior to Flash ES, explain the natural history		Reproductive counseling (25% recurrence risk)	Successful liver transplant
Pat-1115	Male	4 years	Yes	No	Inpatient	Decision about BMT	Suspected bone marrow failure syndrome	Negative
Pat-1116	Female	9 months	Yes	No	Inpatient	Decision about liver transplant	Liver failure, hepatic encephalopathy, chronic candidiasis	Pathogenic	AIRE:NM_000383:exon10:c.1192delC:p.Pro398ArgfsTer82	Yes	Hom	SCV003924329	CLASS=DM	CD971971	Autoimmune polyendocrinopathy syndrome , type I, with or without reversible metaphyseal dysplasia	Management (candidate for liver transplant), reproductive counseling (25% recurrence risk)	Proceed with liver tansplantation, successful outcome, screen for other features of AIRE-deficiency	Communicate a specific diagnostic label not suspected prior to Flash ES, explain the natural history		Monitor for complications, reproductive counseling (25% recurrence risk)	Successful liver transplant, atypical presentation
Pat-1117	Female	9 years	Unknown	Yes	PICU	Decision about management	Severe acute nephrotic syndrome	Pathogenic	PLCE1:NM_001165979:exon7:c.2134C>T:p.Gln712Ter	Yes	Hom	SCV003924330	CLASS=DM	CM1310143	Nephrotic syndrome, type 3	Management (avoid steroid, list for transplant), reproductive counseling (25% recurrence risk)	Avoid steroid and immunosuppressants, proceed with renal transplant	Communicate a specific diagnostic label not suspected prior to Flash ES, explain the natural history		Reproductive counseling (25% recurrence risk)
Pat-1118	Male	6 months	Yes	No	Inpatient	Decision about BMT	Lymphadenopathy, myelofibrosis, hepatomegaly	Negative
Pat-1119	Male	5 weeks	Yes	No	PICU	Decision about management	Congenital hyperinsulinism	Pathogenic	KCNJ11:NM_000525:exon1:c.101G>A:p.Arg34His	No	Hom	SCV003924331	CLASS=DM	CM1827165	Hyperinsulinemic hypoglycemia, familial, AR	Management (avoid diazoxide, good candidate for pancreatectomy), reproductive counseling (25% recurrence risk)	Avoid diazoxide, proceed with pancreatectomy, good outcome	Communicate a specific diagnostic label not suspected prior to Flash ES, explain the natural history		Reproductive counseling (25% recurrence risk)
Pat-1120	Male	1 day	No	Yes	NICU	Decision about DNR	Hydrocephalus, severe lactic acidosis, hyperammonemia	Likely pathogenic and Ambiguous (VUS)	PC:NM_022172:exon6:c.736G>A:p.Glu246Lys and PC:NM_022172:exon11:c.1486C>T:p.Arg496Trp	No	Het and Het	SCV003924332; SCV003924333	.	.	Pyruvate carboxylase deficiency	Management (palliative care), reproductive counseling (25% recurrence risk)	Institute palliative care	Communicate a specific diagnostic label not suspected prior to Flash ES, explain the natural history		Reproductive counseling (25% recurrence risk)	Compound het
Pat-1121	Female	3 months	Yes	No	PICU	Decision about management	HLH	Pathogenic	PRF1:NM_001083116:exon3:c.880delC: p.Gln294LysfsTer36	Yes	Hom	SCV003924334	CLASS=DM	CM971398	Hemophagocytic lymphohistiocytosis, familial, 2	Reproductive counseling (25% recurrence risk)				Reproductive counseling (25% recurrence risk)	Patient died
Pat-1122-Pat-1123	Male, Female	1 year	Yes	Yes	Prenatal	Decision about termination	One deceased child with developmental delay, seizures, ?spasticity, deafness, blindness, High levels of cholesterol and LDL	Negative													Tested with child Pat-1122
Pat-1124	Male	3 months	Yes	Unknown	Inpatient	Decision about liver transplant	Liver failure, cholestasis, facial dysmorphism, hypotonia, microcephaly	Negative
Pat-1125	Male	2 months	Yes	No	Inpatient	Decision about liver transplant	Liver failure, cholestasis, lactic acidosis, hypotonia	Negative
Pat-1126	Male	13 years	No	No	Inpatient	Decision about management	Post-COVID thrombotic microangiopathy	Ambiguous (predisposition)	PRF1:NM_001083116:exon3:c.1122G>A:p.Trp374X		Het	SCV003924335	CLASS=DM	CM992955		None
Pat-1127-Pat-1128	Male	7 months	Yes	Yes	Inpatient	Decision about BMT	Familial bone marrow failure	Negative
Pat-1129	Male	7 months	Yes	Yes	PICU	Decision about management	Severe dilated cardiomyopathy and decompensated heart failure	Negative
Pat-1130	Male	13 years	No	No	Inpatient	Decision about management	HLH	Negative
Pat-1131	Male	2 years	Yes	No	Inpatient	Decision about BMT	Failure to thrive, GDD, recurrent fever, pancytopenia, blistering, brain atrophy, hypotonia, recurrent vomiting, chronic diarrhea	Pathogenic	PNP:NM_000270:exon2:c.12-1G>C	Yes	Hom	SCV003924336	CLASS=DM	CS162312	Immunodeficiency due to purine nucleoside phosphorylase deficiency	Management (candidate for BMT), reproductive counseling (25% recurrence risk)	Proceed with BMT, successful outcome	Communicate a specific diagnostic label not suspected prior to Flash ES, explain the natural history		Reproductive counseling (25% recurrence risk)	Successful BMT
Pat-1132	Male	2 years	No	No	PICU	Decision about DNR	Progressive muscle weakness, bulbar palsy, respiratory failure	Ambiguous (VUS)	SLC52A3:NM_033409:exon2:c.211G>A:p.Glu71Lys	No	Hom	SCV003924337			Brown-Vialetto-Van Laere syndrome 1	Management (diagnosis-specific treatment), reproductive counseling (25% recurrence risk)	Administer riboflavin, successful outcome	Communicate a specific diagnostic label not suspected prior to Flash ES, explain the natural history		Reproductive counseling (25% recurrence risk)	Dramatic response to riboflavin
Pat-1133	Male	5 months	Yes	Yes	PICU	Decision about BMT	Omenn syndrome	Ambiguous (VUS)	RAG1:NM_000448:exon2:c.1618G>A:p.Gly540Arg		Hom	SCV003924338				None
Pat-1134	Female	17 years	No	Unknown	MICU	Decision about management	Stroke-like episodes, neuropathy, elevated transaminases, suspected porphyria	Negative
Pat-1135	Female	8 weeks	Yes	No	NICU	Decision about DNR	Laterality defect, complex congenital heart disease (left atrial isomerism, interrupted inferior vena cava, common atrium, dysplastic pulmonary valve, hypoplastic descending aortic arch, large PDA), macrocephaly, ventriculomegaly, cholestatic jaundice, midline liver, liver failure, facial dysmorphism	Ambiguous (VUS)	TRAF7:NM_032271:exon14:c.1346+3G>A	Yes	Hom	SCV003924339	.			None
Pat-1136	Female	5 weeks	Yes	No	CCU	Decision about BMT	Coarctation of aorta, rapid deterioration after surgical correction with suggestive blood markers of SCID	Negative
Pat-1137	Female	3 weeks	No	Yes	NICU	Decision about liver transplant	Suspected gestational alloimmune liver disease, centroal hypothyroidism	Negative
Pat-1138	Male	2 months	Yes	No	NICU	Decision about management	Cornelia de lange syndrome with hyperinsulinism	Pathogenic	NIPBL:NM_015384:exon10:c.3060_3063del:p.Glu1021ThrfsTer22	Yes	Het	SCV003924340	CLASS=DM	CD042634	Cornelia de Lange syndrome 1	None	Institute palliative care, screen for other features of CDLS	Communicate a specific diagnostic label not suspected prior to Flash ES, explain the natural history		Reproductive counseling (minimal recurrence risk)	Atypical presentation
Pat-1139	Male	27 years	Yes	No	Inpatient	Decision about liver transplant	Acute liver failure	Pathogenic	ABCB4:NM_000443:exon6:c.526C>T:p.Arg176Trp	No	Hom	SCV003924341	CLASS=DM	CM095144	Cholestasis, progressive familial intrahepatic 3	Management (candidate for liver transplant), reproductive counseling (25% recurrence risk)	Proceed with liver transplantation, successful outcome	Communicate a specific diagnostic label not suspected prior to Flash ES, explain the natural history		Reproductive counseling (25% recurrence risk)	Brother was tested and found het; successful liver transplant
Pat-1140	Female	14 years	Yes	Yes	Inpatient	Decision about liver transplant	Chronic liver disease, dystonia, suspected Wilson disease	Pathogenic	ATP7B:NM_001330579:exon6:c.1978T>C:p.Ser660Pro	No	Hom	SCV003924342	.	.	Cholestasis, progressive familial intrahepatic 3	Management (diagnosis-specific treatment), reproductive counseling (25% recurrence risk)	Proceed with liver transplantation	Communicate a specific diagnostic label not suspected prior to Flash ES, explain the natural history		Reproductive counseling (25% recurrence risk)	Equivocal response to trientine, listed for transplant
Pat-1141	Male	6 months	Yes	No	Inpatient	Decision about liver transplant	Neonatal cholestasis, FTT, failure to thrive, GDD, liver failure, hypotonia, optic atrophy, nystagmus, facial dysmorphsim, transient hyperinsulinism	Pathogenic	MPV17:NM_002437:exon4:c.279+1G>T	Yes	Hom	SCV003924307	CLASS=DM	CS127693	Mitochondrial DNA depletion syndrome 6 (hepatocerebral type)	Management (not candidate for liver transplant), reproductive counseling (25% recurrence risk)	Avoid liver transplantation, institute palliative care	Communicate a specific diagnostic label not suspected prior to Flash ES, explain the natural history	Cardiac testing for DSG2 (secondary finding)	Reproductive counseling (25% recurrence risk)	Secondary finding DSG2:NM_001943:exon7:c.769C>T:p.Gln257Ter het	DSG2:NM_001943.5:exon7:c.769C>T:p.Gln257Ter
Pat-1142	Female	17 years	Yes	Unknown	PICU	Decision about management	Rapid unexplained cognitive decline and evidence of extensive vessel disease in the brain (with associated atrophy) and body (extensive thrombosis)	Likely Pathogenic	MTHFR:NM_001330358:exon7:c.1252C>T:p.Arg418Cys	No	Hom	SCV003924343	CLASS=DM	CM025348	Homocystinuria	Management (diagnosis-specific treatment), reproductive counseling (25% recurrence risk)	Dietary management, successful outcome, screen for other features of homocystinuria	Communicate a specific diagnostic label not suspected prior to Flash ES, explain the natural history		Monitor for complications, reproductive counseling (25% recurrence risk)	Clinical improvement
Pat-1143	Male	6 months	Yes	Yes	Outpatient	Decision about BMT	Silvery grey hair, severe anemia, fever, diarrhea, no documented infections	Pathogenic	RAB27A:NM_183234.2:c.467+1_467+4del	Yes	Hom	SCV003924344	CLASS=DM	CM163835	Griscelli syndrome, type 2	Management (candidate for BMT), reproductive counseling (25% recurrence risk)	Proceed with BMT, successful outcome	Communicate a specific diagnostic label not suspected prior to Flash ES, explain the natural history		Reproductive counseling (25% recurrence risk)	Successful BMT
Pat-1144	Female	7 years	Unknown	No	Inpatient	Decision about BMT	Aplastic anemia	Negative
Pat-1145	Female	3 years	Yes	No	PICU	Decision about management	Failure to thrive, recurrent fever, suspected serositis	Likely pathogenic	MEFV:NM000243:exon10:c.2082G>A:p.Met694Ile	No	Hom	SCV003924345	CLASS=DM	CM970912	Familial Mediterranean fever	Management (diagnosis-specific treatment), reproductive counseling (25% recurrence risk)	Administer colchicine, successful outcome	Communicate a specific diagnostic label not suspected prior to Flash ES, explain the natural history		Reproductive counseling (25% recurrence risk)	Dramatic response to colchicine
Pat-1146	Male	40 years	No	Yes	Inpatient	Decision about management	40yr with a highly unusual presentation of multiple nerve sheath tumors causing spinal cord compression	Pathogenic	SMARCB1:NM_001317946:exon8:c.1145+2T>C	Yes	Het	SCV003924346	.	.	Schwannomatosis	Management (avoid selumetinib, diagnosis-specific surveillance), reproductive counseling (50% recurrence risk)	Avoid selumetinib	Communicate a specific diagnostic label not suspected prior to Flash ES, explain the natural history		Avoid monitoring for neurofibromatosis complications	No clinical signs of Coffin-Siris syndrome
Pat-1147	Male	6 years	Yes	No	Inpatient	Decision about BMT	Relapsed EBV-induced B-cell lymphoma, suspected immunodeficiency	Ambiguous (VUS)	CORO1A:NM_007074.3:exon5:c.602G>A:p.Arg201His		Hom	SCV003924347	CLASS=DM	CM158823		None
Pat-1148	Female	7 months	Yes	No	NICU	Decision about management	Congenital hyperinsulinism	Ambiguous (VUS)	KCNJ11:NM_000525.3:exon1:c.1046T>C:p.Leu349Pro		Hom	SCV003924348	CLASS=DP	CM0911033		None
Pat-1149	Male	6 months	Yes	Yes	NICU	Decision about DNR	Failure to thrive, developmental regression, high CSF lactate, brain atrophy, epilepsy, history of polyhydramnios	Ambiguous (VUS)	ECHS1:NM_004092.4:exon8:c.814C>T:p.Arg272Trp		Hom	SCV003924349	CLASS=DM?	CM213287		None
Pat-1150	Male	2 months	Yes	No	PICU	Decision about management	Neonatal diabetes, failure to thrive	Pathogenic	PTF1A:NM_178161.3:exon1:c.571C>A:p.Pro191Thr	No	Hom	SCV003924350	CLASS=DM	CM169972	Pancreatic and cerebellar agenesis	Management (diagnosis-specific management), reproductive counseling (25% recurrence risk)	Brain imaging for cerebellar involvement (ruled out)	Communicate a specific diagnostic label not suspected prior to Flash ES, explain the natural history		Reproductive counseling (25% recurrence risk)	Did well on insulin, normal cerebellum
Pat-1151	Female	4 months	Yes	No	Outpatient	Decision about management	Nystagmus, developmental delay, hypertonia, retinal pigmentary changes, diffuse white matter changes on MRI	Pathogenic	ISCA2:NM_194279.4:exon3:c.229G>A:p.Gly77Ser	No	Hom	SCV003924351	CLASS=DM	CM1721316	Multiple mitochondrial dysfunctions syndrome 4	Prognostication (natural history), reproductive counseling (25% recurrence risk)	Avoid skin biopsy for metabolic testing	Communicate a specific diagnostic label not suspected prior to Flash ES, explain the natural history		Reproductive counseling (25% recurrence risk)
Pat-1152	Male	3 months	Yes	No	NICU	Decision about management	Congenital hyperinsulinism	Pathogenic	ABCC8:NM_000352.6:exon4:c.563A>G:p.Asn188Ser	No	Hom	SCV003924352	.		Diabetes mellitus, permanent neonatal 3	Management (diagnosis-specific treatment), reproductive counseling (25% recurrence risk)	Proceed with pancreatectomy, successful outcome	Communicate a specific diagnostic label not suspected prior to Flash ES, explain the natural history		Reproductive counseling (25% recurrence risk)	Doing well after pancreatectomy
Pat-1153	Female	2 months	Yes	Yes	PICU	Decision about management	Reduced oral intake, diarrhea, lethargy, dehydration, hyperkalemia, hyponatremia	Pathogenic	SCNN1A:NM_001159575.1:exon4:c.944+1G>A	Yes	Hom	SCV003924353	CLASS=DM	CS2019533	Pseudohypoaldosteronism, type I	Management (diagnosis-specific treatment), reproductive counseling (25% recurrence risk)	Administer high dose of mineralocorticoid			Reproductive counseling (25% recurrence risk)
Pat-1154	Male	5.5 months	Unknown	Unknown	Inpatient	Decision about liver transplant	Normal GGT cholestasis, low bile acids	Likely pathogenic	AKR1D1:NM_001190906.2:exon8:c.817T>C:p.Trp273Arg	No	Hom	SCV003924354	CLASS=DM	CM1313190	Bile acid synthesis defect, congenital, 2	Management (diagnosis-specific treatment), reproductive counseling (25% recurrence risk)	Administer chenodeoxycholic acid, successful outcome	Communicate a specific diagnostic label not suspected prior to Flash ES, explain the natural history		Reproductive counseling (25% recurrence risk)	Doing well on chenodeoxycholic acid
Pat-1155	Female	7 days	No	No	PICU	Decision about DNR	Severe hypotonia , preserved DTR	Negative
Pat-1156	Female	2.5 years	No	No	PICU	Decision about BMT	Failure to thrive, recurrent abscess formation, salmonella bacteremia, high ferritin, hepatosplenomegaly, chronic diarrhea	Pathogenic	CYBA:NM_000101.4:exon4:c.261C>A:p.Tyr87Ter	Yes	Hom	SCV003924355	.		Chronic granulomatous disease 4, autosomal recessive	Management (candidate for BMT), reproductive counseling (25% recurrence risk)	Proceed with BMT	Communicate a specific diagnostic label not suspected prior to Flash ES, explain the natural history		Reproductive counseling (25% recurrence risk)	BMT workup ongoing
Pat-1157	Male	5 weeks	Yes	Yes	PICU	Decision about BMT	Fever, fracture, thrombocytopenia, osteopetrosis	Pathogenic	OSTM1:NM_014028.4:exon2:c.415_416del: p.Gln140GlufsTer11	Yes	Hom	SCV003924303	CLASS=DM	CD041186	Osteopetrosis, autosomal recessive 5	Management (not candidate for BMT), reproductive counseling (25% recurrence risk)	Avoid BMT, institute palliative care	Explain the natural history		Reproductive counseling (25% recurrence risk)	Clinical images
Pat-1158	Female	7 months	Yes	Yes	Inpatient	Decision about BMT	Failure to thrive, recurrent fever, recalcitrant oral thrush, suspected SCID	Pathogenic	RAG2:NM_000536.4:exon2:c.686G>C:p.Arg229Pro	No	Hom	SCV003924356	CLASS=DM	CM961219	Severe combined immunodeficiency, B cell-negative	Management (candidate for BMT), reproductive counseling (25% recurrence risk)	Proceed with BMT	Communicate a specific diagnostic label not suspected prior to Flash ES, explain the natural history		Reproductive counseling (25% recurrence risk)	BMT workup ongoing
Pat-1159	Female	5 years	Yes	Yes	Inpatient	Decision about management	MLL, history of retinoblastoma (unilateral)	Pathogenic	RB1:NM_000321.3:c.1450_1451del:p.Met484ValfsTer8	Yes	Het	SCV003924357	CLASS=DM	CM206707	Retinoblastoma	Management (diagnosis-specific treatment), reproductive counseling (50% recurrence risk)	Upgrade MLL treatment protocol from standard risk to very high risk, referral to ophthalmology to consider enucleation of the normal eye	Explain the natural history		Parental testing	Very rare association, upgrade MLL treatment protocol from standard risk to very high risk
Pat-1160	Male	8 weeks	Yes	Yes	PICU	Decision about BMT	Suspected HLH (fever, hepatosplenomegaly)	Pathogenic	GNS:NM_002076.4:exon6:c.732C>A:p.Tyr244Ter Incidental finding, in Sanger validation	Yes	Hom	SCV003924358	.		Mucopolysaccharidosis type IIID	Reproductive counseling (25% recurrence risk)	Screen for features of mucopolysaccharidosis	Communicate a specific diagnostic label not suspected prior to Flash ES, explain the natural history	Enzyme level	Reproductive counseling (25% recurrence risk)	Unclear if this is a secondary finding
Pat-1161	Female	3 years	Yes	No	PICU	Decision about management	Chronic diarrhea	Pathogenic	FOXP3:NM_001114377.2:exon11:c.1085G>A:p.Arg362Gln	No	Hemi	SCV003924359	CLASS=DM	CM109691	Immunodysregulation, polyendocrinopathy, and enteropathy, X-linked	Management (candidate for BMT), reproductive counseling (50% recurrence risk in male offspring)	Proceed with BMT	Communicate a specific diagnostic label not suspected prior to Flash ES, explain the natural history		Reproductive counseling (50% recurrence risk in male offspring)
Pat-1162	Female	4 years	No	No	Unknown	Decision about BMT	Bone marrow failure syndrome	Negative
Pat-1163	Female	7 years	Yes	No	Inpatient	Decision about liver transplant	Acute liver failure (high Liver enzymes, high INR and bilirubin), autoimmune polyglandular syndrome (Low PTH with hypocalcemia and adrenal deficiency (low cortisol and high ACTH))	Negative													Flash ES missed the causal variant AIRE:NM_000383.4:exon1:c.1A>G:p.?, which was subsequently identified by Novaseq
Pat-1164	Female	1 day	Yes	No	NICU	Decision about DNR	Complex congential heart disease, arthrogryposis multiplex congenita, hypoventilation, cerebellar vermis hypoplasia, abnormal EEG, facial dysmorphism	Negative
Pat-1165	Male	2 months	Yes	Yes	PICU	Decision about DNR	FTT, congenital heart disease, epilepsy, hypoglycemia, dysmorphism, recurrent apnea, severe airway disease, anemia requiring transfusion	Negative
Pat-1166	Male	2 years	Yes	Yes	Inpatient	Decision about management	2yr old boy with stero,id-resistant nephrotic syndrome and positive family history in a cousin, Nephrotic range proteinuria	Negative
Pat-1167	Female	9 years	Yes	No	Inpatient	Decision about management	Recurrent unexplained fever	Negative
Pat-1168	Male	5 days	Yes	Yes	Inpatient	Decision about BMT	Osteopetrosis.	Negative
Pat-1169	Male	4 months	Yes	Yes	Inpatient	Decision about management	Syndromic JMML associated with limb anomalies (absent left foot and right index finger), congenital heart disease	Negative
Pat-1170	Male	9 years	Yes	Yes	Inpatient	Decision about management	Recurrent fever, pancytopenia	Negative
Pat-1171	Female	22 years	Yes	No	ICU	Decision about liver transplant	Hepatic coma after isotretinoin therapy for acne	Negative
Pat-1172	Male	6 months	Yes	Yes	PICU	Decision about management	Severe pneumonia and positive FHx of a sibling who died of pneumonia	Negative
Pat-1173	Male	1 month	Yes	No	PICU	Decision about management	HLH (cholestasis, ascietes, splenomegaly, fever, hyperferritinemia, hypofibrenogemia)	Ambiguous (VUS)	NLRC4:NM_001302504:exon5:c.431A>G:p.Asp144Gly		Hom	SCV003924360	.			None
Pat-1174	Male	1 month	Yes	No	NICU	Decision about liver transplant	Diffuse infantile hepatic hemangiomatosis, liver failure	Negative													Patient died
Pat-1175	Female	6 months	No	No	PICU	Decision about liver transplant	Normal GGT cholestasis, liver failure	Negative
Pat-1176	Male	3 weeks	Yes	Unknown	PICU	Decision about liver transplant	Acute liver failure	Negative
Pat-1177	Male	17 years	Yes	No	PICU	Decision about management	Fever, increased ANA, hepatomegaly, prominent mesenteric lymph nodes, the PET scan showed diffusely hyper metabolic liver lesions with hyper metabolic lymph nodes including inguinal lymph nodes, liver and inguinal lymph node biopsies showed necrotizing granuloma	Negative
Pat-1178	Male	7 months	No	No	NICU	Decision about liver transplant	Sclerosing cholangitis, duodenal atresia, annual pancreas	Negative
Pat-1179	Female	5 years	No	No	Outpatient	Decision about BMT	Cyclic neutropenia, potential donor for his sibling with ALL	Negative
Pat-1180	Male	8 years	Yes	No	Inpatient	Decision about BMT	HLH, suspected Fanconi anemia	Negative													Missed homozygous deletion encompassing exons 1-5 of FANCA, which was subsequently identified by Novaseq
Pat-1181	Male	37 years	Yes	No	Inpatient	Decision about management	Fever of unknown origin, granuloma formation, chronic kidney disease, history of pleural/pericardial effusion	Negative
Pat-1182	Male	2 years	Unknown	No	PICU	Decision about liver transplant	Normal GGT cholestasis, liver failure	Negative
Pat-1183	Male	2 months	Yes	No	PICU	Decision about liver transplant	Liver failure	Negative
Pat-1184	Female	13 months	Yes	No	Outpatient	Decision about management	Ambiguous genitalia	Pathogenic	CYP19A1:NM_001347256.2:exon3:c.343C>T:p.Arg115Ter	Yes	Hom	SCV003924361	CLASS=DM	CM195121	Aromatase deficiency	Management (diagnosis-specific treatment), reproductive counseling (25% recurrence risk)	Initiate estrogen therapy	Communicate a specific diagnostic label not suspected prior to Flash ES, explain the natural history		Reproductive counseling (25% recurrence risk)	Extremely rare
Pat-1185	Female	2 years	Yes	No	NICU	Decision about DNR	Severe kyphscoliosis, respiratory distress, left tibial fracture, bilateral clubbed foot, DDH, tethered spinal cord, dextrocardia, dolichocephaly, micrognathia, severe malformation and segmentation anomalies of the thoracolumar vertebrae, segmentation defects and abnormal formation of ribs, 11 right ribs, 8 left ribs, 72 degree dextrocurvature of the thoracolumbar spine, severe sacral agenesis/ca…	Negative
Pat-1186	Female	8 months	No	No	PICU	Decision about DNR	Severe central hypoventilation	Negative													Missed HOXA1 variant NM_005522.5:exon1:c.175dupG:p.Val59GlyfsTer119 (Hom), which was subsequently identified by Novaseq
Pat-1187	Female	10 years	Yes	Yes	PICU	Decision about liver transplant	Acute liver failure	Likely pathogenic	ABCB4:NM_000443:exon13:c.1378A>T:p.Ile460Phe	No	Hom	SCV003924362	CLASS=DM	CM203794	Cholestasis, progressive familial intrahepatic 3	Management (candidate for liver transplant), reproductive counseling (25% recurrence risk)	Proceed with liver transplantation	Communicate a specific diagnostic label not suspected prior to Flash ES, explain the natural history		Reproductive counseling (25% recurrence risk)	Liver transplant could not be performed because she developed acute pulmonary hemorrhage and developed irreversible encephalopathy
Pat-1188	Female	2 months	Yes	Yes	Inpatient	Decision about BMT	Suspected SCID	Pathogenic	RAG1:NM_000448:exon2:c.555delG:p.Lys186SerfsTer15	Yes	Hom	SCV000221660	CLASS=DM	CD162321	Severe combined immunodeficiency, B cell-negative	Management (candidate for BMT), reproductive counseling (25% recurrence risk)	Proceed with BMT, successful outcome	Communicate a specific diagnostic label not suspected prior to Flash ES, explain the natural history		Reproductive counseling (25% recurrence risk)	Successful BMT
Pat-1189	Male	28 years	Unknown	Unknown	MICU	Decision about management	Prader–Willi syndrome and unexplained hepatic encephalopathy	Negative
Pat-1190	Male	10 days	No	Yes	PICU	Decision about liver transplant	IUGR, pancytopenia, acute liver failure, suspected HLH	Negative
Pat-1191	Male	35 years	Yes	Yes	Inpatient	Decision about management	Metastatic adrenal cortical carcinoma and thyroid cancer with strong family history of thyroid cancer	Negative
